# Supplementary material for: Metabolomics identifies plasma biomarkers of localized radiation injury
Source: Sci Rep. 2025 Jan 16;15:2166. doi: 10.1038/s41598-025-85717-5 (PMC11739571; doi:10.1038/s41598-025-85717-5)
Supplement: Supplementary file 5 — Supplementary Material 5 [file 41598_2025_85717_MOESM5_ESM.xlsx]

## Sheet: suppl table 1
experimental	complete ID	M143T118negHILIC	M209T627negHILIC	M468T574posC18_M490T574posC18	M496T640posC18M518T638posC18	M454T613posC18_M476T613posC18	M568T648negHILIC	M480T583negHILIC	M522T649posHILIC	M282T753posHILIC	M124T939posHILIC_M170T939posHILIC	M109T133negHILIC	M153T155negHILIC	M109T131posHILIC	M153T132_1negHILIC	M102T771negHILIC	M199T627negHILIC	M117T119negHILIC_M163T119negHILIC	M103T132negHILIC	M177T115negHILIC	M131T115negHILICM85T116negHILIC	M157T113negHILIC	M165T120negHILIC	M199T490negHILIC	M93T133negHILIC	M103T97negC18	M175T120negHILIC	M129T121negHILIC	M159T131negHILIC	M146T717posHILIC	M197T127negHILIC	M182T105negC18	M116T746negHILIC	M146T265posC18	M206T363posC18	M268T536posHILIC	M560T895posHILIC	M157T692negHILIC_M225T692negHILIC	M203T37posC18	M186T829negHILIC	M179T751negHILIC_M215T757negHILIC	M170T939posHILIC	M241T957posHILIC	M151T675negHILIC	M175T949posHILIC_M197T950posHILIC	M199T69posC18	M116T860posHILIC_M133T859posHILIC_M177T859posHILIC	M132T884negHILIC_M134T884posHILIC_M178T884posHILIC	M187T119negHILIC
group	PRIMARY NAME	(E)-3-Methylglutaconic acid	1,5-Anhydro-D-sorbitol	14-0_LysoPC	16-0_LysoPC	16-0_LysoPE	18-0_LysoPC	18-0_LysoPE	18-1_LysoPC	1-METHYLADENOSINE	1-METHYL-L-HISTIDINE	2,3-DIHYDROXYBENZOATE	2,4-Dihydroxybenzoic acid	2,5-DIMETHYLPYRAZINE	2,6-Dihydroxybenzoic acid	2-AMINOISOBUTYRATE	2-DEOXY-D-GLUCOSE	2-Hydroxy 3-methylbutyric acid (Î²-Hydroxyisovaleric acid)	2-HYDROXYBUTYRATE	2-hydroxycaproic acid	2-Hydroxyisocaproic acid	2-Isopropylmalic acid	3-(2-HYDROXYPHENYL)PROPANOATE	3,5-Dihydroxybenzoic acid	3-HYDROXYBENZOATE	3-HYDROXYBUTANOATE	3-isopropylmalic acid	3-METHYL-2-OXOVALERATE	3-Methyladipic acid	4-GUANIDINOBUTANOATE	4-Methyl-2-oxovaleric acid	4-PYRIDOXATE	5-AMINOPENTANOATE	5-hydroxyindole-3-acetic acid	5-Methoxyindoleacetic acid_H+	ADENOSINE	ADENOSINE DIPHOSPHATE RIBOSE	ALLANTOIN	ALLOSE	ALLOTHREONINE	ALPHA-D-GLUCOSE	Alpha-methyl-DL-histidine dihydrochloride	ANSERINE	ARABITOL	ARGININE	ASCORBATE	ASPARAGINE	ASPARTATE	AZELATE
	NAME	(E)-3-Methylglutaconic acid-H-	1.5-Anhydro-D-sorbitol_+HCOOH-H-	14-0_LysoPC_iso_+H+_+Na+	16-0_LysoPC_iso_+H+_+Na+	16-0_LysoPE_+H+_+Na+	18-0_LysoPC_+HCOOH-H-	18-0_LysoPE_-H-	18-1_LysoPC_+H+	1-METHYLADENOSINE_+H+	1-METHYL-L-HISTIDINE_-HCOOH+H+_+H+	2.3-DIHYDROXYBENZOATE_-H-CO2	2.4-Dihydroxybenzoic_acid_-H-	2.5-DIMETHYLPYRAZINE_+H+	2.6-Dihydroxybenzoic_acid_-H-	2-AMINOISOBUTYRATE_-H-	2-DEOXY-D-GLUCOSE_+Cl-	2-Hydroxy_3-methylbutyric_acid_(Î²-Hydroxyisovaleric_acid)_+HCOOH-H-	2-HYDROXYBUTYRATE_-H-	2-hydroxycaproic_acid_+HCOOH-H-	2-Hydroxyisocaproic acid_-H-_-H-HCOOH-avec prÃ©colonne	2-Isopropylmalic_acid_-H2O-H-	3-(2-HYDROXYPHENYL)PROPANOATE_-H-	3.5-Dihydroxybenzoic_acid_+HCOOH-H-	3-HYDROXYBENZOATE_-H-CO2	3-HYDROXYBUTANOATE_iso_-H-	3-isopropylmalic_acid_-H-	3-METHYL-2-OXOVALERATE_-H-	3-Methyladipic_acid_-H-	4-GUANIDINOBUTANOATE_+H+	4-Methyl-2-oxovaleric acid-H+NaHCOO=Ketoleucine-avec prÃ©colonne	4-PYRIDOXATE_-H-	5-AMINOPENTANOATE_-H-	5-Hydroxyindole-3-acetic-acid-HCOOH+H+	5-Methoxyindoleacetic acid_PredRetC+_H+	ADENOSINE_+H+	ADENOSINEDIPHOSPHATERIBOSE_+H+	ALLANTOIN_-H-_+NaHCO2-H-	ALLOSE_+Na+	ALLOTHREONINE_+NaHCO2-H-	ALPHA-D-GLUCOSE_-H-_+Cl-	Alpha-methyl-DL-histidine dihydrochloride_+H+	ANSERINE_+H+	ARABITOL_-H-	ARGININE_+H+_+Na+	ASCORBATE_+Na+	ASPARAGINE_-NH3+H+_+H+_+2NH3+H+	ASPARTATE_+H+_+2Na-H+	AZELATE_-H-
	mzmed	143.0350138	209.0667636	468.3087335_490.2898564	496.3398284518.3216044	454.2929393_476.2750016	568.3620322	480.3101326	522.3551241	282.1199763	124.0872532_170.0927821	109.0293421	153.0193491	109.0761288	153.0193868	102.0559898	199.0380028	117.0557721_163.0613539	103.0400625	177.0768363	131.071398285.06590128	157.0506371	165.0556771	199.0249107	93.03436536	103.0399614	175.0612072	129.0557951	159.0663039	146.0925757	197.0435629	182.0458791	116.0717034	146.0600718	206.0813627	268.1041771	560.0798407	157.0367083_225.0244793	203.0527716	186.0383926	179.0561953_215.0328601	170.0927821	241.1298273	151.0612701	175.119268_197.1013659	199.0215153	116.0344716_133.0611305_177.0250687	132.0303273134.0451599178.0091415	187.0976438
	MzBank	143.03491	209.066679	468.30846847_490.290413	496.33976847518.321713	476.274762_454.29281747	568.361996	480.309565	522.35541847	282.11968147		109.0296	153.019334	109.07602447	153.019334	102.056053	199.0379	117.055719_163.061199	103.040069	177.076849		157.050634	165.055719	199.024814	93.0341	103.040069	175.061199	129.055719	159.066284	146.09240347	197.04291	182.045883	116.071703	146.0600404	206.0811698	268.10403147	560.07895747	157.0367134_225.0241373	203.052611	186.038393	179.056114_215.03191	170.09240347	241.12951747	151.06053	175.11895247_197.100897	199.021311			187.097584
	MzDelta_Query-Bank(5.0ppm)	0.0001038	0.0000846	0.0005	0.0001	0.0002	0.0000362	0.0005676	0.00029437	0.00029483		0.0002579	0.0000151	0.00010433	0.0000528	0.0000632	0.0001028	0.0004	0.0000065	0.0000127		0.0000031	0.0000419	0.0000967	0.00026536	0.0001076	0.0000082	0.0000761	0.0000199	0.00017223	0.0006529	0.0000039	0.0000004	0.0000314	0.0001929	0.00014563	0.00088323	0.0003	0.0001606	0.0000004	0.0009	0.00037863	0.00030983	0.0007401	0.0004	0.0002043			0.0000598
	rtmed	1.9675	10.4447	9.56	10.63	10.21	10.7995166666667	9.71071666666667	10.8237166666667	12.5570666666667	15.64	2.212075	2.57511666666667	2.1893	2.19668333333333	12.8503833333333	10.4443333333333	1.97	2.20240833333333	1.92173333333333	1.93	1.88606666666667	2.00271666666667	8.168975	2.21106666666667	1.62184166666667	2.00675	2.0206	2.18344166666667	11.95255	2.11128333333333	1.75830833333333	12.4294666666667	4.42085	6.04594166666667	8.93273333333333	14.9090166666667	11.53	0.624248333333333	13.8157166666667	12.6	15.6436	15.945525	11.2438333333333	15.83	1.152665	14.32	14.7	1.988875
	RtBank	2.36	10.12	9.34	10.23	10.2	11.17	10.19	11.2	12.85	15.84	2.14	2.18	2.19	2.09	13.19	10.17	1.94	2.1	1.87	1.91	2.22	1.99	8.46	2.15	1.77	2.19	1.73	2.13	12.19	2.23	2.22	12.57	4.74	6.056464809	8.64	14.64	11.2	0.64	13.77	12.3	15.52	16.13	11.07	15.97	0.78	14.24	14.55	1.83
	RtDelta_Query-Bank(0.6min.)	0.3925	0.3247	0.22	0.4	0.02	0.3704833333333	0.47928333333333	0.3762833333333	0.2929333333333	0.19	0.072075	0.39511666666667	0.0007	0.10668333333333	0.3396166666667	0.2743333333333	0.04	0.10240833333333	0.05173333333333	0.02	0.33393333333333	0.01271666666667	0.291025	0.06106666666667	0.14815833333333	0.18325	0.2906	0.05344166666667	0.23745	0.11871666666667	0.46169166666667	0.1405333333333	0.31915	0.01052314233333	0.29273333333333	0.2690166666667	0.33	0.015751666666667	0.0457166666667	0.33	0.1236	0.184475	0.1738333333333	0.13	0.372665	0.08	0.17	0.158875
	Identification level	IV	IV	II	I	I	I	I	II	I	I	I	III	IV	III	III	IV	II	I	III	I	I		IV	I	I	III	II	I	I	II	IV	IV	II	IV	I	IV	I	III	I	I	I	I	II	I	IV	I	I	I
	comment	no MSMS in the pool	MSMS not informative, shift in RT	no MSMS in the pool but good match full MS	good match MSMS	good match MSMS	good match MSMS	good match MSMS	good match MSMS mzCloud	good match MSMS and RT	good match MSMS	good match MSMS	good match full MS	no MSMS in the pool, no match full MS	good match full MS	similar MSMS	no good match with STD	similar MSMS	good match MSMS	no MSMS, good match full MS and RT	good match MSMS	good match MSMS		no good match with STD	good match MSMS	good match MSMS	no MSMS, similar full MS	good match MSMS	very good match MSMS	good match MSMS	good match MSMS	bad match MSMS and RT	no MSMS in the pool and std	similar MSMS	no MSMS in the pool	good match MSMS	no MSMS in the pool	good match MSMS	similar MSMS with std, RT ok	good match MSMS and RT	good match MSMS and RT	good match MSMS and RT	good match MSMS	good match MSMS and mzCloud	good match MSMS and RT	no good match with STD	good match MSMS	good match MSMS	good match MSMS and RT
	pool %RSD	4.13877	8.23496	16.0068	13.3695	16.8171	21.3628	8.12255	25.6559	6.00162	3.68914	6.42568	18.9705	21.9762	6.12024	19.9133	17.0168	3.88001	5.49788	14.2699	3.58191	3.59508	5.90254	16.0989	6.34664	17.5841	15.2138	8.03952	6.6645	11.8026	4.4611	15.9392	5.23673	5.5824	8.64415	22.7766	14.6167	3.71089	9.8471	6.66136	6.85932	3.52557	3.84276	14.7664	7.87936	17.8355	3.56645	4.51265	6.10625
	sample %RSD	31.5089	35.5078	56.3125	48.7254	61.5304	46.5553	45.5431	47.702	31.666	51.6956	46.337	114.988	61.8966	63.1366	87.7726	44.3127	38.711	41.4839	38.4941	38.7285	33.0277	56.0614	50.8732	52.8614	46.3348	47.9672	37.7036	32.9352	62.2409	55.6686	51.7443	36.5376	25.1014	47.2118	130.531	160.495	31.4885	30.4647	49.0457	33.8077	51.7776	72.9734	37.838	35.0207	33.8968	38.0794	72.87	44.4093
	ESI ion mode	neg	neg	pos	pos	pos	neg	neg	pos	pos	pos	neg	neg	pos	neg	neg	neg	neg	neg	neg	neg	neg	neg	neg	neg	neg	neg	neg	neg	pos	neg	neg	neg	pos	pos	pos	pos	neg	pos	neg	neg	pos	pos	neg	pos	pos	pos	pos	neg
	LC colonne	HILIC	HILIC	C18	C18	C18	HILIC	HILIC	HILIC	HILIC	HILIC	HILIC	HILIC	HILIC	HILIC	HILIC	HILIC	HILIC	HILIC	HILIC	HILIC	HILIC	HILIC	HILIC	HILIC	C18	HILIC	HILIC	HILIC	HILIC	HILIC	C18	HILIC	C18	C18	HILIC	HILIC	HILIC	C18	HILIC	HILIC	HILIC	HILIC	HILIC	HILIC	C18	HILIC	HILIC	HILIC
	SMILES_BiH_BDD_HILIC_NEG_Galaxy.txt	NA	NA	NA	NA	NA	NA	NA	NA	CN1C=NC2=C(N=CN2[C@@H]2O[C@H](CO)[C@@H](O)[C@H]2O)C1=N	CN1C=NC(C[C@H](N)C(O)=O)=C1	OC(=O)C1=CC=CC(O)=C1O	NA	CC1=CN=C(C)C=N1	NA	CC(C)(N)C(O)=O	[H]C([H])(C=O)[C@@]([H])(O)[C@]([H])(O)[C@]([H])(O)CO	NA	CCC(O)C(O)=O	NA	CC(C)CC(C(=O)O)O	NA	OC(=O)CCC1=CC=CC=C1O	NA	OC(=O)C1=CC(O)=CC=C1	C[C@@H](O)CC(O)=O	NA	CCC(C)C(=O)C(O)=O	NA	NC(N)=NCCCC(O)=O	CC(C)CC(=O)C(O)=O	CC1=NC=C(CO)C(C(O)=O)=C1O	NCCCCC(O)=O	NA	NA	NC1=NC=NC2=C1N=CN2[C@@H]1O[C@H](CO)[C@@H](O)[C@H]1O	NC1=C2N=CN(C3OC(COP(O)(=O)OP(O)(=O)OCC4OC(O)C(O)C4O)C(O)C3O)C2=NC=N1	NC(=O)NC1NC(=O)NC1=O	[H][C@@]1(CO)OC(O)[C@@]([H])(O)[C@@]([H])(O)[C@@]1([H])O	C[C@H](O)[C@H](N)C(O)=O	OC[C@H]1O[C@H](O)[C@H](O)[C@@H](O)[C@@H]1O	NA	CN1C=NC=C1C[C@H](NC(=O)CCN)C(O)=O	OC[C@H](O)C(O)[C@@H](O)CO	N[C@@H](CCCN=C(N)N)C(O)=O	[H][C@@]1(OC(=O)C(O)=C1O)[C@@H](O)CO	N[C@@H](CC(N)=O)C(O)=O	N[C@@H](CC(O)=O)C(O)=O	OC(=O)CCCCCCCC(O)=O
	MOLECULAR_FORMULA_BiH_BDD_HILIC_NEG_Galaxy.txt	C6H8O4	C6H12O5	C22H46NO7P	C24H50NO7P	C21H44NO7P	C26H54NO7P	C23H48NO7P	C26H52NO7P	C11H15N5O4	C7H11N3O2	C7H6O4	C7H6O4	C6H8N2	(HO)2C6H3CO2H	C4H9NO2	C6H12O5	C5H10O3	C4H8O3	C6H12O3	C6H12O3	C7H12O5	C9H10O3	C7H6O4	C7H6O3	C4H8O3	C7H12O5	C6H10O3	C7H12O4	C5H11N3O2	C6H10O3	C8H9NO4	C5H11NO2	C10H9NO3	NA	C10H13N5O4	C15H23N5O14P2	C4H6N4O3	C6H12O6	C4H9NO3	C6H12O6	C7H11N3O2	C10H16N4O3	C5H12O5	C6H14N4O2	C6H8O6	C4H8N2O3	C4H7NO4	C9H16O4
	KEGG ID_BiH_BDD_HILIC_NEG_Galaxy.txt	NA	NA	NA	NA	NA	NA	NA	NA	C02494	C01152	C00196	NA	NA	NA	C03665	C00586	NA	C05984	NA	NA	NA	C01198	NA	C00587	C01089	NA	C03465	NA	C01035	C00233	C00847	C00431	NA	NA	C00212	C00301	C01551	C01487	C05519	C00267	NA	C01262	C00532	C00062	C00072	C00152	C16433	C08261
	CAS_BiH_BDD_HILIC_NEG_Galaxy.txt	372-42-9	154-58-5	NA	NA	NA	NA	NA	NA	15763-06-1	332-80-9	303-38-8	89-86-1	123-32-0	303-07-1	62-57-7	154-17-6	Â 4026-18-0	5094-24-6	6064-63-7	498-36-2	Â 3237-44-3	495-78-3	Â 99-10-5	99-06-9	300-85-6	16048-89-8	1460-34-0	3058-01-03	463-00-3	816-66-0	82-82-6	660-88-8	54-16-0	NA	58-61-7	68414-18-6	97-59-6	2595-97-3	28954-12-3	492-62-6	32381-18-3	10030-52-1	7643-75-6	1119-34-2	50-81-7	70-47-3	56-84-8	123-99-9
	HMDB/YMDB ID_BiH_BDD_HILIC_NEG_Galaxy.txt	NA	NA	NA	NA	NA	NA	NA	NA	HMDB03331	HMDB00001	HMDB00397	NA	HMDB35289	NA	HMDB01906	YMDB00294	NA	HMDB00008	NA	HMDB0000665	NA	HMDB33752	NA	HMDB02466	HMDB00357	NA	HMDB00491	NA	HMDB03464	HMDB00695	HMDB00017	HMDB03355	NA	NA	HMDB00050	HMDB01178	HMDB00462	HMDB01151	HMDB04041	HMDB03345	NA	HMDB00194	HMDB01851	HMDB00517	HMDB00044	HMDB00168	HMDB00191	HMDB00784
	NEUTRAL MONOISOTOPIC MOLECULAR MASS _BiH_BDD_HILIC_NEG_Galaxy.txt	NA	NA	NA	NA	NA	NA	NA	NA	281.112	169.085	154.027	NA	108.069	NA	103.063	164.068	NA	104.047	NA	NA	NA	166.063	NA	138.032	104.047	NA	130.063	NA	145.085	130.063	183.053	117.079	NA	NA	267.097	559.072	158.044	180.063	119.058	180.063	NA	240.122	152.068	174.112	176.032	132.053	133.038	188.105
	CHARGE_BiH_BDD_HILIC_NEG_Galaxy.txt	NA	NA	NA	NA	NA	NA	NA	NA	NA	NA	NA	NA	NA	NA	NA	NA	NA	NA	NA	NA	NA	NA	NA	NA	NA	NA	NA	NA	NA	NA	NA	NA	NA	NA	NA	NA	NA	NA	NA	NA	NA	NA	NA	NA	NA	NA	NA	NA
	METLIN_ID_BiH_BDD_HILIC_NEG_Galaxy.txt	NA	NA	NA	NA	NA	NA	NA	NA	6888	3293	3276	NA	90594	NA	37	3285	NA	35690	NA	64935	NA	63105	NA	3262	125	NA	122	NA	4155	121	239	6902	NA	NA	86	3595	89	NA	3245	133	NA	4195	141	13	3753	14	5206	5750
	PC_CID_BiH_BDD_HILIC_NEG_Galaxy.txt	NA	NA	NA	NA	NA	NA	NA	NA	27476	64969	19	NA	31252	NA	6119	439268	NA	440864	NA	92779	NA	873	NA	7420	92135	NA	47	NA	500	70	6723	138	NA	NA	60961	445794	204	439507	99289	79025	NA	112072	439255	6322	54670067	6267	5960	2266
	PC_SID_BiH_BDD_HILIC_NEG_Galaxy.txt	NA	NA	NA	NA	NA	NA	NA	NA	5506	4381	3496	NA	NA	NA	6443	3865	NA	8262	NA	NA	NA	4423	NA	3866	4324	NA	6284	NA	4278	NA	4104	3720	NA	NA	3512	3595	4709	4657	7864	3565	NA	4481	3814	3362	3372	3452	3351	10460
	CHEBI_BiH_BDD_HILIC_NEG_Galaxy.txt	NA	NA	NA	NA	NA	NA	NA	NA	16020	27596	18026	NA	NA	NA	27971	15866	NA	1148	NA	59783	NA	16104	NA	30764	17066	NA	35932	NA	15728	48430	17405	15887	NA	NA	16335	16960	15676	4093	28718	17925	NA	18323	18403	16467	29073	17196	17053	48131
	SIGMA-ALDRICH_CAT NO_BiH_BDD_HILIC_NEG_Galaxy.txt	NA	NA	NA	NA	NA	NA	NA	NA	NA	67520	126209	NA	175420	NA	850993	D6134	NA	220116	NA	NA	NA	393533	NA	H20008	166898	NA	K7125	NA	G6503	NA	P9630	123188	NA	NA	A9251	A0752	5670	285005	210269	158968	NA	A1131	A3506	A5131	A0278	A0884	A7219	246379
	SIGMA-ALDRICH_NAME_BiH_BDD_HILIC_NEG_Galaxy.txt	NA	NA	NA	NA	NA	NA	NA	NA	NA	1-Methyl-L-histidine	2,3-Dihydroxybenzoic acid	NA	2,5-Dimethylpyrazine	NA	2-Aminoisobutyric acid	2-Deoxy-D-glucose	NA	2-Hydroxybutyric acid sodium salt	NA	NA	NA	3-(2-Hydroxyphenyl)propionic acid	NA	3-Hydroxybenzoic acid	3-Hydroxybutyric acid	NA	(+/-)-3-Methyl-2-oxovaleric acid sodium salt	NA	4-Guanidinobutyric acid	NA	4-Pyridoxic acid	5-Aminovaleric acid	NA	NA	Adenosine	Adenosine 5'-diphosphoribose sodium salt	Allantoin	D-Allose	L-allo-Threonine	Î±-D-Glucose	NA	L-Anserine nitrate salt	L-(-)-Arabitol	L-Arginine monohydrochloride	L-Ascorbic acid	L-Asparagine	L-Aspartic acid	Azelaic acid
	SIGMA-ALDRICH_URL_BiH_BDD_HILIC_NEG_Galaxy.txt	NA	NA	NA	NA	NA	NA	NA	NA	NA	http://www.sigmaaldrich.com/catalog/product/aldrich/67520?lang=en&region=US	http://www.sigmaaldrich.com/catalog/product/aldrich/126209?lang=en&region=US	NA	http://www.sigmaaldrich.com/catalog/product/aldrich/175420?lang=en&region=US	NA	http://www.sigmaaldrich.com/catalog/product/aldrich/850993?lang=en&region=US	http://www.sigmaaldrich.com/catalog/product/sigma/D6134?lang=en&region=US	NA	http://www.sigmaaldrich.com/catalog/product/aldrich/220116?lang=en&region=US	NA	NA	NA	http://www.sigmaaldrich.com/catalog/product/aldrich/393533?lang=en&region=US	NA	http://www.sigmaaldrich.com/catalog/product/aldrich/H20008?lang=en&region=US	http://www.sigmaaldrich.com/catalog/product/aldrich/166898?lang=en&region=US	NA	http://www.sigmaaldrich.com/catalog/product/sigma/K7125?lang=en&region=US	NA	http://www.sigmaaldrich.com/catalog/product/sigma/G6503?lang=en&region=US	NA	http://www.sigmaaldrich.com/catalog/product/aldrich/P9630?lang=en&region=US	http://www.sigmaaldrich.com/catalog/product/aldrich/123188?lang=en&region=US	NA	NA	http://www.sigmaaldrich.com/catalog/product/sigma/A9251?lang=en&region=US	http://www.sigmaaldrich.com/catalog/product/sigma/A0752?lang=en&region=US	http://www.sigmaaldrich.com/catalog/product/sial/05670?lang=en&region=US	http://www.sigmaaldrich.com/catalog/product/aldrich/285005?lang=en&region=US	http://www.sigmaaldrich.com/catalog/product/aldrich/210269?lang=en&region=US	http://www.sigmaaldrich.com/catalog/product/aldrich/158968?lang=en&region=US	NA	http://www.sigmaaldrich.com/catalog/product/sigma/A1131?lang=en&region=US	http://www.sigmaaldrich.com/catalog/product/sigma/A3506?lang=en&region=US	http://www.sigmaaldrich.com/catalog/product/sial/A5131?lang=en&region=US	http://www.sigmaaldrich.com/catalog/product/sigma/A0278?lang=en&region=US	http://www.sigmaaldrich.com/catalog/product/sigma/A0884?lang=en&region=US	http://www.sigmaaldrich.com/catalog/product/sigma/A7219?lang=en&region=US	http://www.sigmaaldrich.com/catalog/product/aldrich/246379?lang=en&region=US
	Pubchem_BiH_BDD_HILIC_NEG_Galaxy.txt	1551553	64960	460604	460602	9547069	497300	9547068	16081932	27476	92105Â	19	1491	NA	9338	6119	108223	99823	11266	99824	92779	77	873	7424	7420	92135	36	47	12292	500	70	6723	138	1826	NA	60961	192	204	206	99289	79025	4396761	112072	439255	6322	54670067	6267	83887	2266
	inchi_BiH_BDD_HILIC_NEG_Galaxy.txt	InChI=1S/C6H8O4/c1-4(2-5(7)8)3-6(9)10/h2H,3H2,1H3,(H,7,8)(H,9,10)/b4-2+	InChI=1S/C6H12O5/c7-1-4-6(10)5(9)3(8)2-11-4/h3-10H,1-2H2/t3-,4+,5+,6+/m0/s1	InChI=1S/C22H46NO7P/c1-5-6-7-8-9-10-11-12-13-14-15-16-22(25)28-19-21(24)20-30-31(26,27)29-18-17-23(2,3)4/h21,24H,5-20H2,1-4H3/t21-/m1/s1	InChI=1S/C24H50NO7P/c1-5-6-7-8-9-10-11-12-13-14-15-16-17-18-24(27)30-21-23(26)22-32-33(28,29)31-20-19-25(2,3)4/h23,26H,5-22H2,1-4H3/t23-/m1/s1	InChI=1S/C21H44NO7P/c1-2-3-4-5-6-7-8-9-10-11-12-13-14-15-21(24)27-18-20(23)19-29-30(25,26)28-17-16-22/h20,23H,2-19,22H2,1H3,(H,25,26)/t20-/m1/s1	InChI=1S/C26H54NO7P/c1-5-6-7-8-9-10-11-12-13-14-15-16-17-18-19-20-26(29)32-23-25(28)24-34-35(30,31)33-22-21-27(2,3)4/h25,28H,5-24H2,1-4H3/p+1/t25-/m1/s1	InChI=1S/C23H48NO7P/c1-2-3-4-5-6-7-8-9-10-11-12-13-14-15-16-17-23(26)29-20-22(25)21-31-32(27,28)30-19-18-24/h22,25H,2-21,24H2,1H3,(H,27,28)/t22-/m1/s1	InChI=1S/C26H52NO7P/c1-5-6-7-8-9-10-11-12-13-14-15-16-17-18-19-20-26(29)32-23-25(28)24-34-35(30,31)33-22-21-27(2,3)4/h12-13,25,28H,5-11,14-24H2,1-4H3/b13-12-/t25-/m1/s1	InChI=1S/C11H15N5O4/c1-15-3-14-10-6(9(15)12)13-4-16(10)11-8(19)7(18)5(2-17)20-11/h3-5,7-8,11-12,17-19H,2H2,1H3/t5-,7-,8-,11-/m1/s1	InChI=1S/C7H11N3O2/c1-10-3-5(9-4-10)2-6(8)7(11)12/h3-4,6H,2,8H2,1H3,(H,11,12)/t6-/m0/s1	InChI=1S/C7H6O4/c8-5-3-1-2-4(6(5)9)7(10)11/h1-3,8-9H,(H,10,11)	InChI=1S/C7H6O4/c8-4-1-2-5(7(10)11)6(9)3-4/h1-3,8-9H,(H,10,11)	1S/C6H8N2/c1-5-3-8-6(2)4-7-5/h3-4H,1-2H3	InChI=1S/C7H6O4/c8-4-2-1-3-5(9)6(4)7(10)11/h1-3,8-9H,(H,10,11)	InChI=1S/C4H9NO2/c1-4(2,5)3(6)7/h5H2,1-2H3,(H,6,7)	InChI=1S/C6H12O5/c7-2-1-4(9)6(11)5(10)3-8/h2,4-6,8-11H,1,3H2/t4-,5-,6+/m1/s1	InChI=1S/C5H10O3/c1-3(2)4(6)5(7)8/h3-4,6H,1-2H3,(H,7,8)	InChI=1S/C4H8O3/c1-2-3(5)4(6)7/h3,5H,2H2,1H3,(H,6,7)	InChI=1S/C6H12O3/c1-2-3-4-5(7)6(8)9/h5,7H,2-4H2,1H3,(H,8,9)	InChI=1S/C6H12O3/c1-4(2)3-5(7)6(8)9/h4-5,7H,3H2,1-2H3,(H,8,9)	InChI=1S/C7H12O5/c1-4(2)7(12,6(10)11)3-5(8)9/h4,12H,3H2,1-2H3,(H,8,9)(H,10,11)	InChI=1S/C9H10O3/c10-8-4-2-1-3-7(8)5-6-9(11)12/h1-4,10H,5-6H2,(H,11,12)	InChI=1S/C7H6O4/c8-5-1-4(7(10)11)2-6(9)3-5/h1-3,8-9H,(H,10,11)	InChI=1S/C7H6O3/c8-6-3-1-2-5(4-6)7(9)10/h1-4,8H,(H,9,10)	InChI=1S/C4H8O3/c1-3(5)2-4(6)7/h3,5H,2H2,1H3,(H,6,7)/t3-/m1/s1	InChI=1S/C7H12O5/c1-3(2)4(6(9)10)5(8)7(11)12/h3-5,8H,1-2H3,(H,9,10)(H,11,12)	InChI=1S/C6H10O3/c1-3-4(2)5(7)6(8)9/h4H,3H2,1-2H3,(H,8,9)	InChI=1S/C7H12O4/c1-5(4-7(10)11)2-3-6(8)9/h5H,2-4H2,1H3,(H,8,9)(H,10,11)	InChI=1S/C5H11N3O2/c6-5(7)8-3-1-2-4(9)10/h1-3H2,(H,9,10)(H4,6,7,8)	InChI=1S/C6H10O3/c1-4(2)3-5(7)6(8)9/h4H,3H2,1-2H3,(H,8,9)	InChI=1S/C8H9NO4/c1-4-7(11)6(8(12)13)5(3-10)2-9-4/h2,10-11H,3H2,1H3,(H,12,13)	InChI=1S/C5H11NO2/c6-4-2-1-3-5(7)8/h1-4,6H2,(H,7,8)	InChI=1S/C10H9NO3/c12-7-1-2-9-8(4-7)6(5-11-9)3-10(13)14/h1-2,4-5,11-12H,3H2,(H,13,14)	InChI=1S/C11H11NO3/c1-15-8-2-3-10-9(5-8)7(6-12-10)4-11(13)14/h2-3,5-6,12H,4H2,1H3,(H,13,14)	InChI=1S/C10H13N5O4/c11-8-5-9(13-2-12-8)15(3-14-5)10-7(18)6(17)4(1-16)19-10/h2-4,6-7,10,16-18H,1H2,(H2,11,12,13)/t4-,6-,7-,10-/m1/s1	InChI=1S/C15H23N5O14P2/c16-12-7-13(18-3-17-12)20(4-19-7)14-10(23)8(21)5(32-14)1-30-35(26,27)34-36(28,29)31-2-6-9(22)11(24)15(25)33-6/h3-6,8-11,14-15,21-25H,1-2H2,(H,26,27)(H,28,29)(H2,16,17,18)	InChI=1S/C4H6N4O3/c5-3(10)6-1-2(9)8-4(11)7-1/h1H,(H3,5,6,10)(H2,7,8,9,11)	InChI=1S/C6H12O6/c7-1-2-3(8)4(9)5(10)6(11)12-2/h2-11H,1H2/t2-,3-,4-,5-,6?/m1/s1	InChI=1S/C4H9NO3/c1-2(6)3(5)4(7)8/h2-3,6H,5H2,1H3,(H,7,8)/t2-,3-/m0/s1	InChI=1S/C6H12O6/c7-1-2-3(8)4(9)5(10)6(11)12-2/h2-11H,1H2/t2-,3-,4+,5-,6+/m1/s1	InChI=1S/C7H11N3O2/c1-7(8,6(11)12)2-5-3-9-4-10-5/h3-4H,2,8H2,1H3,(H,9,10)(H,11,12)	InChI=1S/C10H16N4O3/c1-14-6-12-5-7(14)4-8(10(16)17)13-9(15)2-3-11/h5-6,8H,2-4,11H2,1H3,(H,13,15)(H,16,17)/t8-/m0/s1	InChI=1S/C5H12O5/c6-1-3(8)5(10)4(9)2-7/h3-10H,1-2H2/t3-,4-/m0/s1	InChI=1S/C6H14N4O2/c7-4(5(11)12)2-1-3-10-6(8)9/h4H,1-3,7H2,(H,11,12)(H4,8,9,10)/t4-/m0/s1	InChI=1S/C6H8O6/c7-1-2(8)5-3(9)4(10)6(11)12-5/h2,5,7-10H,1H2/t2-,5+/m0/s1	InChI=1S/C4H8N2O3/c5-2(4(8)9)1-3(6)7/h2H,1,5H2,(H2,6,7)(H,8,9)/t2-/m0/s1	InChI=1S/C4H7NO4/c5-2(4(8)9)1-3(6)7/h2H,1,5H2,(H,6,7)(H,8,9)/t2-/m1/s1	InChI=1S/C9H16O4/c10-8(11)6-4-2-1-3-5-7-9(12)13/h1-7H2,(H,10,11)(H,12,13)
	Blank_Extraction1	3.83782e+06	408036	0	0	254806	0	0	0	21790.3	7.75624e+06	897558	1.43456e+06	953550	2.61817e+06	0	1.02117e+06	6.57562e+06	7.62354e+06	597545	2.43308e+07	1.2457e+07	790825	1.53651e+06	3.63137e+06	3.06186e+07	2.55121e+06	3.0497e+07	2.5066e+07	1.22544e+07	1.92465e+06	2.17202e+06	19133.7	280084	457406	1.16406e+06	0	555516	1.3192e+07	449360	3.18683e+06	362894	1.34843e+06	0	2.03529e+06	7.0613e+06		1.11803e+06	4.30264e+07
	Blank_Extraction2	3.3097e+06	378427	0	0	501746	0	0	0	19146	6.4548e+06	664272	1.40258e+06	823754	2.39017e+06	0	1.04562e+06	8.14839e+06	5.87107e+06	597900	21856540	1.20872e+07	397715	1.77255e+06	3.55254e+06	3.14679e+07	2.65504e+06	3.29738e+07	2.3825e+07	5.8314e+06	2.29444e+06	2.54713e+06	0	192347	336806	1.22094e+06	0	568507	1.02993e+07	11969.9	8.52899e+06	350172	1.34905e+06	0	2.06569e+06	6.17956e+06		298640	3.57518e+07
	Blank_Extraction3	4.00216e+06	357916	0	0	378915	0	0	0	0	6.07754e+06	614712	1.55844e+06	488062	2.19223e+06	0	822836	5.78985e+06	6.34161e+06	592160	2.33298e+07	1.1269e+07	678915	1.61296e+06	3.81397e+06	3.17568e+07	3.08765e+06	3.73099e+07	2.61175e+07	1.01383e+07	2.35101e+06	2.21185e+06	0	421427	370772	1.13187e+06	0	553868	1.05803e+07	27254.7	8.47779e+06	293783	1.33283e+06	151050	2.06547e+06	5.57237e+06		314373	4.79145e+07
	Blank_Extraction4	3.20418e+06	373694	102354	0	318688	0	0	0	0	5.98395e+06	602497	1.67567e+06	697540	2.29785e+06	0	880963	5.52834e+06	8.16331e+06	483651	2.21313e+07	1.01398e+07	462555	1.84111e+06	3.73695e+06	3.0881e+07	2.62398e+06	3.19683e+07	2.71955e+07	3.83306e+06	2.49158e+06	2.54999e+06	0	303538	306861	1.29519e+06	0	562122	9.2546e+06	15507.8	7.63214e+06	356518	1.31017e+06	60039.5	1.97655e+06	5.13523e+06		398494	3.73632e+07
	Blank_Extraction5	3.62633e+06	604154	31757.2	0	316540	0	0	0	23801.1	5.14773e+06	374983	1.38167e+06	2.70049e+06	2.4513e+06	0	595503	7.04919e+06	9.27742e+06	568712	2.15966e+07	9.96886e+06	406375	1.62578e+06	3.71125e+06	3.26894e+07	2.76822e+06	3.41676e+07	2.47045e+07	1.12312e+07	2.14256e+06	2.57485e+06	0	256006	538955	1.20104e+06	0	1.82128e+06	3.42612e+07	0	2.04369e+08	326423	1.34267e+06	0	1.95586e+06	4.69916e+06		370481	4.02961e+07
	Pool_1	1.50818e+07	3.34505e+08	2.42007e+07	5.00017e+09	9.77306e+07	2.85534e+08	1.56826e+07	3030807462	3.49729e+07	4.78328e+08	1.03547e+07	6.89832e+06	4.66129e+06	2.2316e+07	2.11272e+06	9.02904e+06	5.05338e+08	5.74997e+08	1.89367e+06	2.3649e+08	4.29964e+07	2.02228e+07	1.87234e+07	2.55347e+07	9.40544e+07	5.76741e+06	5.70868e+08	1.05844e+08	7.49005e+07	1.42276e+07	3.91814e+06	2.37877e+07	8.89911e+06	4.35905e+06	3.58e+07	1.05994e+06	4.98148e+08	644569800	4.17563e+07	16446413948	4.46146e+08	9.60979e+06	1.07171e+07	9.00822e+08	1.40423e+07	5.54718e+07	3.89229e+06	1.90881e+08
	Pool_10	13810456	3.57444e+08	3.21767e+07	6.42057e+09	1.35207e+08	4.84609e+08	1.2541e+07	1592031987	2.92016e+07	4.25471e+08	9.73709e+06	4.92146e+06	5.84916e+06	2.00543e+07	1.33504e+06	8.59779e+06	4.4114e+08	5.85872e+08	1.76608e+06	2.10881e+08	4.0183e+07	1.78847e+07	1.3684e+07	2.19418e+07	1.06126e+08	3.391e+06	4.52159e+08	9.39504e+07	8.05088e+07	1.33527e+07	3.75577e+06	2.4156e+07	1.0239e+07	5.05756e+06	4.66907e+07	842210	4.70034e+08	6.07612e+08	4.19367e+07	14519283746	399383606	9.143e+06	1.52107e+07	7.30714e+08	1.9747e+07	5.33741e+07	3.4554e+06	1.65296e+08
	Pool_11	1.49047e+07	3.79238e+08	2.12101e+07	4.55641e+09	8.66687e+07	3.13667e+08	1.49117e+07	1711991636	2.97091e+07	4.39181e+08	9.93888e+06	8.95373e+06	5.63833e+06	1.9711e+07	1.29585e+06	8.73361e+06	4.67658e+08	5.66787e+08	1.39013e+06	2.13264e+08	4.15475e+07	1.94205e+07	1.40363e+07	2.36101e+07	9.91752e+07	4.48302e+06	4.93686e+08	9.43203e+07	8.00564e+07	1.27912e+07	3.943e+06	2.5226e+07	1.00428e+07	4.99845e+06	6.94923e+07	908579	4.75945e+08	6.20424e+08	3.86879e+07	14962958352	4.14819e+08	8.823e+06	1.41426e+07	7.56454e+08	1.99831e+07	5.93464e+07	3.7683e+06	1.71238e+08
	Pool_12	1.57211e+07	2.95588e+08	2.78023e+07	4.81191e+09	1.12107e+08	3.26331e+08	1.64085e+07	1791958533	3.02313e+07	4.26131e+08	1.01952e+07	7.2218e+06	6.02928e+06	2.17592e+07	1.2949e+06	8.10829e+06	4.58174e+08	5.34457e+08	1.53664e+06	2.07201e+08	40091912	1.91778e+07	9.89905e+06	2.2039e+07	1.00234e+08	3.67543e+06	4.54922e+08	9.32264e+07	8.51745e+07	1.39166e+07	2.14659e+06	2.54972e+07	9.87127e+06	4.50803e+06	3.85072e+07	1.01008e+06	4.77861e+08	7.3241e+08	4.10706e+07	17337666945	4.02292e+08	9.17448e+06	1.28711e+07	7.69977e+08	1.94528e+07	5.36255e+07	3.58879e+06	1.65054e+08
	Pool_2	1.5833e+07	3.18166e+08	2.29782e+07	4.73554e+09	9.15509e+07	3.13235e+08	1.57601e+07	1885374164	3.13493e+07	4.58046e+08	9.64629e+06	7.41571e+06	4.33933e+06	2.39087e+07	1.70651e+06	8.37437e+06	4.77893e+08	5.41414e+08	1.48761e+06	2.28105e+08	4.37129e+07	2.15642e+07	1.70788e+07	2.32027e+07	9.19876e+07	4.33494e+06	5.22646e+08	1.17266e+08	6.54021e+07	1.34186e+07	2.98558e+06	2.3262e+07	8.94561e+06	4.36233e+06	3.83899e+07	849783	4.81306e+08	4.90726e+08	3.95906e+07	15690593386	4.30689e+08	9.34226e+06	1.34912e+07	861304201	1.12139e+07	5.39851e+07	3.78938e+06	1.8466e+08
	Pool_3	1.54294e+07	3.19594e+08	2.91572e+07	5.12708e+09	1.08287e+08	2.97603e+08	1.30286e+07	1888910555	2.9538e+07	4.53807e+08	9.3012e+06	7.36685e+06	4.25621e+06	2.32021e+07	1.06155e+06	1.06067e+07	4.95647e+08	5.26743e+08	2.07239e+06	2.19265e+08	4.42122e+07	2.0952e+07	1.39562e+07	2.25524e+07	9.48625e+07	4.18716e+06	5.68293e+08	1.01727e+08	6.83616e+07	1.32885e+07	4.03375e+06	2.3073e+07	9.02187e+06	3.87318e+06	4.41372e+07	972044	4.73932e+08	6.35023e+08	4.03189e+07	14564199309	4.2728e+08	9.69079e+06	1.10062e+07	8.77548e+08	1.43565e+07	5.49191e+07	3.8437e+06	1.94109e+08
	Pool_4	1.57741e+07	329458349	2.45403e+07	4.66551e+09	1.11188e+08	3.38821e+08	1.42159e+07	1690275273	3.11713e+07	4.63358e+08	9.55286e+06	4.74335e+06	3.04798e+06	2.15251e+07	1.32627e+06	1.174e+07	4.81627e+08	4.84196e+08	1.56028e+06	2.22211e+08	4.3256e+07	2.09158e+07	1.72339e+07	2.28638e+07	9.24656e+07	4.13344e+06	5.18999e+08	1.01326e+08	6.61955e+07	1.24402e+07	3.39496e+06	2.20171e+07	8.59952e+06	4.16745e+06	4.54189e+07	908059	5.13974e+08	5.9985e+08	3.92839e+07	14620005303	436509959	9.76181e+06	1.38349e+07	8.4682e+08	1.50027e+07	5.5378e+07	3.89885e+06	1.90629e+08
	Pool_5	1.53271e+07	3.22716e+08	1.87995e+07	3.92965e+09	7.36667e+07	3.29736e+08	1.54117e+07	1740171396	2.9406e+07	4.70571e+08	8.39436e+06	6.87116e+06	3.74057e+06	2.22546e+07	1.33999e+06	8.35083e+06	4.75936e+08	5.59342e+08	1.66453e+06	2.24109e+08	4.29234e+07	2.05943e+07	1.48159e+07	2.20625e+07	9.30653e+07	3.98854e+06	5.13662e+08	9.74919e+07	7.05922e+07	1.42286e+07	3.32779e+06	2.23531e+07	9.53279e+06	4.62096e+06	3.75413e+07	798668	5.16307e+08	5.69388e+08	3.65763e+07	14076073418	4.43499e+08	9.98157e+06	9.42549e+06	8.65261e+08	1.34627e+07	5.59753e+07	3.90005e+06	1.81293e+08
	Pool_6	1.53086e+07	3.11131e+08	2.60837e+07	5.07061e+09	1.05996e+08	5.08443e+08	1.38291e+07	2858904098	3.02031e+07	4.47033e+08	8.69374e+06	9.10953e+06	4.4467e+06	2.14985e+07	1.29877e+06	1.07142e+07	4.77601e+08	5.59498e+08	1.46829e+06	2.19459e+08	4.31069e+07	2.06696e+07	1.56533e+07	2.04214e+07	8.95246e+07	4.24345e+06	5.19224e+08	9.94245e+07	6.19374e+07	1.38627e+07	3.63844e+06	2.34632e+07	9.67431e+06	4.7744e+06	3.18179e+07	910678	4.77183e+08	6.19431e+08	4.18317e+07	15751812776	4.19246e+08	9.67438e+06	1.30936e+07	8.49732e+08	1.84252e+07	5.28662e+07	3.83215e+06	1.81955e+08
	Pool_7	1.54488e+07	3.18181e+08	2.79101e+07	5.66804e+09	1.17915e+08	2.98925e+08	1.49578e+07	1763226551	2.99665e+07	4.58388e+08	9.17624e+06	8.32747e+06	3.49964e+06	2.42821e+07	1.36798e+06	7.72113e+06	4.71871e+08	5.49556e+08	2.04774e+06	2.22062e+08	4.36551e+07	1.98583e+07	1.62179e+07	2.39727e+07	9.34183e+07	4.08823e+06	494147149	9.92569e+07	6.10707e+07	1.29058e+07	3.7105e+06	2.28974e+07	9.48579e+06	4.4825e+06	3.85427e+07	991137	4.84466e+08	6.55076e+08	3.43188e+07	13981348834	4.33095e+08	9.88503e+06	1.39186e+07	8.98056e+08	1.69139e+07	5.37946e+07	3.85181e+06	186681684
	Pool_8	1.43558e+07	3.73518e+08	2.75419e+07	5.36679e+09	1.13795e+08	3.42249e+08	1.58791e+07	1767575001	2.97337e+07	4.47794e+08	1.02067e+07	8.55282e+06	3.57188e+06	2.23294e+07	1.34828e+06	6.103e+06	4.50565e+08	5.83741e+08	2.03691e+06	2.20021e+08	4.02265e+07	1.80729e+07	1.36775e+07	2.07249e+07	1.08568e+08	3.45649e+06	461512792	9.4781e+07	8.4808e+07	1.28998e+07	4.23655e+06	2.52923e+07	9.21315e+06	4.81348e+06	3.7195e+07	814729	4.7484e+08	5.43526e+08	3.76963e+07	15855471080	4.22945e+08	9.21452e+06	1.52875e+07	7.87682e+08	1.88625e+07	5.66149e+07	3.76737e+06	167456576
	Pool_9	1.45004e+07	3.72132e+08	1.96662e+07	4.17689e+09	8.17729e+07	2.92257e+08	1.41542e+07	2810998704	2.72688e+07	4.36481e+08	1.00658e+07	7.49333e+06	5.43209e+06	2.20025e+07	1.1287e+06	8.38962e+06	4.9031e+08	5.1347e+08	1.86705e+06	2.14944e+08	4.11783e+07	2.10632e+07	1.24996e+07	2.39813e+07	1.55145e+08	3.65509e+06	4.66639e+08	1.01609e+08	7.80085e+07	1.28732e+07	3.30669e+06	2.55296e+07	1.00344e+07	5.2698e+06	4.56509e+07	565359	5.18389e+08	6.37134e+08	3.52492e+07	16358899427	4.1356e+08	9.10717e+06	1.57157e+07	7.23107e+08	1.92612e+07	5.80558e+07	4.15753e+06	1.67709e+08
CONT	A1-1	9.33555e+06	4.15371e+08	2.14423e+07	3.96209e+09	6.99997e+07	2.8317e+08	1.37421e+07	2564797270	2.30979e+07	1.768e+08	9.63915e+06	1.07487e+07	7.63796e+06	3.7936e+07	1.39796e+06	1.14395e+07	7.67001e+08	596374720	2.3865e+06	3.15369e+08	2.49515e+07	3.04254e+07	6.5033e+06	4.1712e+07	9.8046e+07	3.6756e+06	3.54355e+08	6.91292e+07	8.81453e+07	1.07952e+07	8.83333e+06	1.69462e+07	8.56777e+06	4.83047e+06	1.82215e+07	0	3.95483e+08	7.12804e+08	8.51563e+07	15208614775	1.66791e+08	4.55331e+06	1.41476e+07	1.94957e+08	7.351e+06	6.16759e+07	3.97268e+06	1.68584e+08
40 Gy	A1-11	7.21405e+06	313323346	6.80666e+06	2.20411e+09	7.14942e+07	2.53572e+08	4.77055e+06	434236362	6.77436e+07	4.42743e+08	1.02499e+06	3.19095e+06	6.34e+06	37938.2	39294.6	5.80113e+06	8.11087e+08	1215118772	1.14071e+06	3.36182e+08	3.04747e+07	9.42766e+06	7.70151e+06	2.07671e+06	153148288	16254531	3.18828e+08	1.93501e+07	1.79756e+07	1.36203e+06	2.71461e+06	4.67476e+07	6.04493e+06	942106	2.54707e+07	3.99997e+06	4.88282e+08	1.99431e+08	2.04655e+07	7.6857e+09	4.17869e+08	3.91707e+07	1.04516e+07	2.82707e+08	1.27086e+07	3.3896e+07	1.07891e+07	1.25699e+08
40 Gy	A1-12	1.50333e+07	220414455	1.75225e+07	3.05616e+09	5.25779e+07	297627355	1.23584e+07	2737181260	3.47595e+07	2.38717e+08	8.7738e+06	7.86457e+06	1.00957e+07	2.49907e+07	1.84615e+06	7.61113e+06	4.42938e+08	5.0127e+08	1.643e+06	2.27802e+08	3.01151e+07	1.69884e+07	3.99454e+06	1.96328e+07	1.02652e+08	4.23235e+06	5.13815e+08	9.0336e+07	5.49681e+07	1.67554e+07	3.85706e+06	1.98458e+07	1.01458e+07	6.98576e+06	1.22561e+08	3.69738e+06	5.38346e+08	5.55318e+08	2.18073e+07	13550252137	2.2512e+08	1.76749e+07	1.03663e+07	3.57992e+08	1.51827e+07	3.80364e+07	7.92962e+06	1.6921e+08
40 Gy	A1-13	1.41619e+07	3.24853e+08	7.71072e+06	1.6069e+09	2.60281e+07	2.10023e+08	9.0142e+06	7.79838e+08	3.04128e+07	1.69829e+08	1.41547e+07	1.11516e+07	8.78145e+06	3.81283e+07	1.30456e+06	1.38794e+07	4.52913e+08	5.74306e+08	1.78379e+06	1.98326e+08	3.71686e+07	1.98485e+07	1.2586e+07	1.12911e+07	8.02114e+07	4.64333e+06	3.89679e+08	9.20875e+07	7.84762e+07	1.14646e+07	2.82068e+06	1.81287e+07	9.33937e+06	5.01292e+06	3.81934e+07	625235	4.90083e+08	4.91591e+08	4.57223e+07	1.397e+10	1.59567e+08	5.45654e+06	1.24015e+07	8.62993e+08	1.20137e+07	5.1435e+07	3.8822e+06	1.7164e+08
40 Gy	A1-14	1.81593e+07	3.93825e+08	7.62904e+06	1284396699	2.35442e+07	1.20362e+08	7.67949e+06	6.52904e+08	3.1407e+07	3.34692e+08	1.43241e+07	4.01203e+06	9.80043e+06	5.16864e+07	2.325e+06	1.5649e+07	6.33323e+08	7.18746e+08	2.11743e+06	3.15988e+08	4.21019e+07	4.24309e+07	1.48362e+07	1.15687e+07	1.86595e+08	4.07379e+06	3.89601e+08	1.05758e+08	7.94762e+07	9.63574e+06	1.90116e+06	2.35467e+07	7.73362e+06	3.89109e+06	5.93744e+07	3.83488e+06	5.54423e+08	5.67664e+08	5.18843e+07	16896643533	314707408	1.87388e+07	7.35213e+06	1.11353e+09	7.89111e+06	5.92873e+07	8.73147e+06	3.1676e+08
40 Gy	A1-15	1.31098e+07	4.01638e+08	8.2425e+06	1.51189e+09	2.55734e+07	2.79981e+08	1.05885e+07	9.13682e+08	3.43193e+07	2.51549e+08	1.27991e+07	1.25857e+07	1.18463e+07	4.34828e+07	1.89985e+06	1.61691e+07	5.07793e+08	6.35588e+08	1.81119e+06	2.65783e+08	3.35234e+07	2.69684e+07	7.12194e+06	2.98319e+07	1.2697e+08	4.10412e+06	4.6491e+08	8.54196e+07	1.2268e+08	1.29049e+07	2.08092e+06	1.97659e+07	9.13975e+06	5.96308e+06	4.61305e+06	0	5.49973e+08	5.27826e+08	4.58088e+07	2.51698e+10	2.37481e+08	7.16976e+06	1.50158e+07	7.77454e+08	8.71106e+06	5.11027e+07	3.99725e+06	2.29426e+08
80 Gy	A1-16	9.24662e+06	458958698	2.50184e+07	4.64824e+09	7.17112e+07	4.09216e+08	1.98008e+07	3188438162	2.47114e+07	2.8478e+08	1.0525e+07	7.10025e+06	3.74217e+06	2.83627e+07	818040	1.45508e+07	6.75661e+08	6.2305e+08	2.85787e+06	2.74357e+08	2.08515e+07	2.30897e+07	3.91247e+06	2.55729e+07	1.39183e+08	4.14137e+06	5.35213e+08	5.19984e+07	6.06313e+07	1.71467e+07	3.01206e+06	2.74787e+07	1.21043e+07	3.84893e+06	5.3889e+07	783189	4.88976e+08	678310849	8.72264e+07	18915559318	2.67602e+08	6.13776e+06	6.92239e+06	6.53478e+08	5.41784e+06	8.08998e+07	3.25716e+06	120493263
80 Gy	A1-17	1.39165e+07	2.87546e+08	1.27077e+07	3.53265e+09	8.95566e+07	4.91508e+08	5.88801e+06	1856853495	3.9107e+07	3.79359e+08	8.88055e+06	4.35661e+06	5.9703e+06	2.51383e+07	1.95909e+06	5.26607e+06	4.0977e+08	3.87308e+08	2.33078e+06	1.79691e+08	3.88922e+07	1.70742e+07	8.44495e+06	4.41915e+06	6.70205e+07	2.97599e+06	4.05506e+08	8.44889e+07	1.77293e+08	9.49642e+06	7.54563e+06	2.40584e+07	8.35116e+06	9.9082e+06	7.15685e+06	6.94048e+06	4.71889e+08	5.14457e+08	3.65429e+07	14077680387	3.59041e+08	1.02643e+07	1.75792e+07	3.06371e+08	8.33122e+06	5.82629e+07	7.03968e+06	1.67433e+08
80 Gy	A1-18	1.84032e+07	2.45012e+08	7.06039e+06	1.89939e+09	3.01781e+07	2.10953e+08	8.68075e+06	7.89821e+08	3.66907e+07	2.24264e+08	8.11284e+06	7.57354e+06	7.68354e+06	1.69031e+07	522827	6.67377e+06	3.62118e+08	3.76414e+08	1.58147e+06	1.62511e+08	5.2054e+07	1.40943e+07	1.81082e+07	1.67067e+07	1.17177e+08	4.44994e+06	546403989	1.19892e+08	3.96612e+07	1.55616e+07	5.25779e+06	2.16126e+07	8.35694e+06	2.9145e+06	5.81738e+07	3.78168e+06	4.73537e+08	5.30485e+08	3.7046e+07	1.23873e+10	2.10946e+08	1.48226e+07	1.33412e+07	1019051132	1.22802e+07	4.8723e+07	7.01935e+06	1.38614e+08
80 Gy	A1-19	1.9763e+07	315620402	4.96968e+06	1.08739e+09	1.8239e+07	1.58898e+08	4.40839e+06	6.25987e+08	3.50777e+07	2.28386e+08	7.38581e+06	5.40865e+06	7.62039e+06	1.06905e+07	1.65474e+06	7.03529e+06	3.37607e+08	2.39493e+08	1.43548e+06	1.7682e+08	5.38742e+07	1.31427e+07	1.85318e+07	8.21543e+06	2.48031e+07	3.17671e+06	2.70067e+08	1.33802e+08	5.95895e+07	8.74117e+06	1.1701e+06	2.35933e+07	6.23247e+06	2.25361e+06	1.33042e+08	3.64464e+06	3.53935e+08	3.60225e+08	3.16593e+07	1.04377e+10	2.16467e+08	1.51553e+07	1.15779e+07	1.01749e+09	1.5315e+07	5.05254e+07	8.84557e+06	1.84038e+08
CONT	A1-2	1.36011e+07	2.56894e+08	1.10098e+07	1.74296e+09	3.2013e+07	1.72984e+08	7.41751e+06	1024804654	3.41284e+07	3.11052e+08	1.21477e+07	7.26536e+06	3.54402e+06	2.57432e+07	1.94677e+06	8.16896e+06	5.40659e+08	4.87021e+08	2.01624e+06	2.1866e+08	3.98832e+07	2.04218e+07	1.74413e+07	3.76805e+07	9.09414e+07	3.83211e+06	5.02662e+08	9.33276e+07	1.7204e+08	1.37118e+07	3.78342e+06	2.49852e+07	8.08573e+06	6.81902e+06	9.99365e+07	5.00362e+06	5.30192e+08	7.17473e+08	5.66548e+07	16102671859	2.93334e+08	3.8224e+07	1.43644e+07	7.99929e+08	1.15113e+07	6.68293e+07	1.4877e+07	2.25311e+08
80 Gy	A1-20	1.40351e+07	4.10743e+08	5.04316e+06	957262049	1.44727e+07	1.68136e+08	6.84661e+06	6.52697e+08	3.21395e+07	2.82104e+08	9.66103e+06	849050	9.17853e+06	3.82339e+07	2.47728e+06	1.46273e+07	6.44445e+08	5.53921e+08	2.53743e+06	2.9955e+08	3.49004e+07	4.1875e+07	1.23642e+07	3.39261e+07	1.72555e+08	4.55469e+06	6.75059e+08	9.85105e+07	1.36259e+08	1.58373e+07	4.47405e+06	2.46477e+07	9.52493e+06	5.25775e+06	5.63886e+07	1.36602e+06	5.38585e+08	4.84603e+08	7.2799e+07	14210296005	2.63423e+08	2.65273e+07	1.53213e+07	1.34352e+09	1.11354e+07	8.54573e+07	1.04044e+07	4.49018e+08
CONT	A1-4	6.18077e+06	2.27613e+08	4.48213e+07	6.91824e+09	1.43846e+08	5.79576e+08	1.69898e+06	2531376895	1.57811e+07	2.59764e+08	7.88463e+06	1.19325e+06	3.85227e+06	3.75769e+07	1.83864e+06	9.2606e+06	5.38184e+08	4.735e+08	1.32517e+06	1.69892e+08	1.47174e+07	1.78092e+07	1.01265e+06	2.64037e+07	1.16209e+08	2.32789e+06	5.66215e+08	4.89873e+07	6.28134e+07	2.1345e+07	3.16401e+06	1.24701e+07	1.21471e+07	4.29362e+06	221123684	86088.3	2.65105e+08	6.77717e+08	4.37934e+07	9.47435e+09	244023667	4.70891e+06	7.22511e+06	5.34911e+08	4.36574e+06	4.15238e+07	2.40893e+06	1.48804e+08
CONT	A1-5	1.05003e+07	4.27963e+08	9.70638e+06	1.99718e+09	3.69585e+07	171166203	9.56857e+06	7.28744e+08	2.62778e+07	2.82329e+08	1.52492e+07	1.04168e+07	8.48724e+06	4.10478e+07	1.40531e+06	8.98214e+06	8.9156e+08	1060694793	2.76612e+06	3.51291e+08	2.7963e+07	5.24137e+07	5.15347e+06	6.60712e+07	1.77254e+08	4.25137e+06	7.27994e+08	8.98879e+07	1.886e+08	1.85003e+07	7.90539e+06	3.13666e+07	1.30825e+07	5.21211e+06	3.22409e+08	707152	6.25659e+08	1113930781	9.55484e+07	20870071065	2.67155e+08	7.97557e+06	2.36552e+07	4.46892e+08	6.97732e+06	1.16079e+08	4.85413e+06	3.74833e+08
20 Gy	A1-6	1.34347e+07	4.33897e+08	1.71713e+07	3210693740	5.74899e+07	2.44957e+08	1.56283e+07	2590403014	2.48997e+07	2.44161e+08	1.16896e+07	1.19969e+07	6.87247e+06	4.98574e+07	1.49024e+06	1.70201e+07	6.57897e+08	7.47753e+08	3.25773e+06	3.82457e+08	3.2719e+07	3.74549e+07	1.05205e+07	4.15678e+07	1.39261e+08	4.77834e+06	487002069	8.37961e+07	9.66493e+07	1.22267e+07	8.24815e+06	2.39016e+07	7.76998e+06	5.78595e+06	5.44043e+07	107653	5.7663e+08	5.78743e+08	7.66245e+07	13620703096	2.30682e+08	6.81131e+06	1.5039e+07	9.39377e+08	8.41867e+06	7.70804e+07	3.57332e+06	2.31906e+08
20 Gy	A1-7	1.04129e+07	3.90689e+08	1.81477e+07	3.12122e+09	5.09371e+07	6.3132e+08	2.00528e+07	2229974994	2.97603e+07	2.47426e+08	1.14213e+07	1.32844e+06	1.12881e+07	2.91185e+07	1.54474e+06	1.33781e+07	5.60764e+08	6.18966e+08	2.16003e+06	2.37177e+08	2.50788e+07	1.82544e+07	6.49374e+06	1.24841e+07	9.0361e+07	4.26851e+06	2.247e+08	6.93274e+07	8.19791e+07	1.51215e+07	1.49352e+06	2.27056e+07	9.6957e+06	4.73646e+06	1.19804e+07	0	5.49178e+08	6.35596e+08	5.97052e+07	14440870377	2.33685e+08	5.48632e+06	1.0384e+07	8.36604e+08	6.5492e+06	5.9849e+07	2.70007e+06	1.62206e+08
20 Gy	A1-8	1.10655e+07	5.1546e+08	1.87569e+07	3.24564e+09	5.30183e+07	2.09183e+08	9.72675e+06	1412171806	2.76483e+07	2.24356e+08	1.22363e+07	9.41174e+06	9.11251e+06	3.8687e+07	1.32764e+06	1.2237e+07	5.92307e+08	6.93411e+08	2.06526e+06	2.72405e+08	2.65565e+07	2.65989e+07	5.3831e+06	2.44892e+07	1.15508e+08	5.85816e+06	4.38077e+08	6.68224e+07	1.07729e+08	1.34551e+07	2.93608e+06	1.90744e+07	9.53302e+06	7.06169e+06	3.87064e+07	34591	4.93465e+08	647695818	5.17986e+07	13999041768	2.12308e+08	6.63465e+06	1.69475e+07	6.83306e+08	4.73879e+06	5.55123e+07	3.28872e+06	1.84871e+08
20 Gy	A1-9	1.05581e+07	4.08165e+08	1.47481e+07	2.79589e+09	4.64163e+07	228602877	1.40755e+07	1181192675	2.78943e+07	2.12927e+08	1.74378e+07	1.85413e+07	9.27518e+06	7.30366e+07	1.80665e+06	1.70167e+07	8.30638e+08	8.91004e+08	2.86898e+06	4.06823e+08	2.29656e+07	4.87284e+07	5.0756e+06	2.05e+07	2.17543e+08	5.93342e+06	6.03322e+08	5.65441e+07	145032381	1.43528e+07	5.14653e+06	1.74497e+07	6.80646e+06	6.11113e+06	7.8462e+07	2.47447e+06	5.48043e+08	5.14336e+08	7.50387e+07	1.53058e+10	2.00816e+08	8.36483e+06	1.88518e+07	7.38122e+08	4.88481e+06	5.69004e+07	4.9333e+06	2.8448e+08
CONT	A2-21	1.78837e+07	2.32425e+08	1.01729e+07	1.76187e+09	2.90837e+07	1.91733e+08	8.37445e+06	1986792984	2.52368e+07	1.5822e+08	1.41099e+07	7.01221e+06	5.05417e+06	2.94845e+07	2.85395e+06	7.58556e+06	2.7405e+08	5.18028e+08	1.6019e+06	1.80409e+08	4.89677e+07	2.83108e+07	2.07079e+07	1.57141e+07	5.44403e+07	5.03809e+06	3.22534e+08	1.28985e+08	1.02354e+08	7.54937e+06	2.74161e+06	2.81875e+07	6.81959e+06	9.43916e+06	5.0373e+07	310750	4.3692e+08	4.87424e+08	4.40851e+07	1.1748e+10	1.47917e+08	9.12099e+06	1.76384e+07	9.91668e+08	1.13564e+07	6.47016e+07	2.19371e+06	4.04694e+08
CONT	A2-22	1.64223e+07	3.00706e+08	9.35237e+06	2.08344e+09	2.58515e+07	2.12505e+08	9.56288e+06	1281363020	2.73595e+07	1.86702e+08	7.31442e+06	7.51417e+06	4.61482e+06	2.37953e+07	937565	1.06638e+07	3.60094e+08	3.84678e+08	2.45899e+06	1.88207e+08	4.63203e+07	1.58804e+07	1.84939e+07	1.44218e+07	8.53609e+07	4.4513e+06	4.68683e+08	1.14392e+08	4.3383e+07	1.36721e+07	4.31974e+06	1.58658e+07	8.87237e+06	4.95956e+06	1.5125e+07	0	4.70293e+08	9.34541e+08	3.83733e+07	4373346978	175746228	8.05396e+06	1.2276e+07	7.95834e+08	1.45068e+07	5.09871e+07	2.14024e+06	1.97097e+08
CONT	A2-23	1.51515e+07	4.14564e+08	1.5401e+07	3.60813e+09	6.57248e+07	2.68504e+08	2.21955e+07	1710115681	2.03745e+07	1.42556e+08	1.18773e+07	9.22924e+06	9.17428e+06	3.40592e+07	1.26867e+06	6.70138e+06	4.03534e+08	5.69237e+08	1.49779e+06	1.76958e+08	3.85321e+07	1.81715e+07	1.33217e+07	1.58092e+07	9.87297e+07	3.06648e+06	3.46339e+08	1.06793e+08	1.01682e+08	9.41211e+06	2.83962e+06	2.00016e+07	8.28786e+06	5.34695e+06	1.01001e+07	0	5.19866e+08	7.55308e+08	4.62112e+07	15486110506	1.34209e+08	6.83941e+06	1.9061e+07	8.94093e+08	1.18263e+07	5.96096e+07	1.80773e+06	1.86867e+08
CONT	A2-24	1.22531e+07	4.06547e+08	9.80345e+06	2.09705e+09	2.80229e+07	2.14012e+08	1.06967e+07	1549486801	3.02447e+07	2.40006e+08	3.41143e+06	1.82025e+06	1.62908e+06	5.30315e+06	886206	1.50276e+07	4.60345e+08	4.38084e+08	1.45267e+06	1.8959e+08	4.00522e+07	1.00458e+07	1.42417e+07	1.441e+07	5.13212e+07	3.63645e+06	5.23687e+08	103236259	1.68786e+07	1.70878e+07	2.77013e+06	1.94884e+07	1.04986e+07	2.81134e+06	1.31738e+07	0	6.64949e+08	6.74021e+08	2.97999e+07	1.59425e+10	2.25963e+08	7.39811e+06	1.14287e+07	7.95847e+08	1.29177e+07	4.59841e+07	1.87471e+06	1.2682e+08
CONT	A2-25	2.26979e+06	975207	1.08898e+07	2579971129	3.02764e+07	976465	0	2.42516e+06	28673.5	987000	379573	2.01466e+06	788678	720045	0	350705	2.32565e+06	7.76356e+06	182517	1.82902e+06	4.09092e+06	171293	1.84892e+06	1.88119e+06	1.05701e+08	2.18497e+06	4.07855e+06	7.10747e+06	3.87987e+06	710162	3.35517e+06	0	9.4229e+06	5.38273e+06	1.54917e+06	0	719632	8.96312e+08	39272.6	4.73187e+06	378307	1.65059e+06	97793.7	2.84455e+06	1.01825e+07	823797	279113	5.80449e+06
20 Gy	A2-26	1.44064e+07	3.19221e+08	1.39172e+07	2.86155e+09	4.20091e+07	2.91161e+08	1.48993e+07	1694749664	2.85622e+07	2.0643e+08	9.96264e+06	7.3787e+06	5.75537e+06	3.10903e+07	1.26911e+06	8.52073e+06	5.48185e+08	5.24678e+08	2.65674e+06	2.57861e+08	3.79615e+07	2.04363e+07	1.32603e+07	2.99414e+07	9.359e+07	3.82119e+06	3.9198e+08	9.35354e+07	6.04708e+07	1.04377e+07	2.51526e+06	1.87561e+07	9.72846e+06	5.71115e+06	4.64173e+06	0	4.89267e+08	9.111e+08	3.59297e+07	17294073371	1.94792e+08	1.00348e+07	1.28416e+07	7.27911e+08	1.54178e+07	5.07006e+07	2.86598e+06	1.75484e+08
20 Gy	A2-27	1.22222e+07	2.97702e+08	1.48846e+07	2.81499e+09	4.41626e+07	2.21276e+08	1.28645e+07	1617332650	3.11479e+07	2.11781e+08	1.3987e+07	9.46576e+06	8.22269e+06	3.80255e+07	918601	7.83256e+06	5.03706e+08	6.1783e+08	2.34981e+06	2.52796e+08	3.55864e+07	2.6996e+07	9.58259e+06	2.68955e+07	6.11108e+07	4.85159e+06	5.94338e+08	7.88499e+07	8.27512e+07	1.8706e+07	1.91538e+06	1.80154e+07	9.60972e+06	7.97384e+06	4.71768e+06	0	6.04978e+08	1116312251	5.79041e+07	17464767496	1.98748e+08	7.34341e+06	1.16148e+07	8.06148e+08	8.47266e+06	6.5053e+07	1.81522e+06	1.72057e+08
20 Gy	A2-28	2.26791e+07	1.54176e+08	5.80763e+06	1.45241e+09	2.85743e+07	1.58655e+08	7.42763e+06	1016024044	2.71543e+07	8.75349e+07	6.02111e+06	7.47862e+06	8.38022e+06	1.0665e+07	0	2.98928e+06	1.85275e+08	152523391	282040	9.60203e+07	6.39876e+07	6.52884e+06	2.61929e+07	5.62746e+06	3.31506e+07	1.23867e+07	8.96208e+07	3.40752e+07	3.49705e+07	2.49183e+06	1.56657e+06	9.61864e+06	5.38993e+06	4.02581e+06	4.4385e+06	1.16002e+06	2.43196e+08	3.14309e+08	1.69732e+07	7.99112e+09	8.1949e+07	1.07822e+07	6.27593e+06	5.62852e+08	1.92536e+07	2.73836e+07	2.54979e+06	1.27845e+08
20 Gy	A2-29	1.77826e+07	2.49692e+08	1.20282e+07	3.31183e+09	5.5072e+07	2.6098e+08	1.40592e+07	1669912755	3.23277e+07	1.67347e+08	5.6486e+06	4.55039e+06	5.32507e+06	1.43043e+07	0	4.76592e+06	2.80475e+08	4.65997e+08	1.63691e+06	1.40952e+08	5.2608e+07	1.03588e+07	2.22132e+07	1.88527e+07	5.05176e+07	3.07008e+06	4.13763e+08	1.13666e+08	2.3806e+07	1.14302e+07	1.55944e+06	2.18855e+07	6.566e+06	4.94709e+06	2.18197e+08	1.56283e+06	457403444	6.88385e+08	2.42472e+07	15481223281	1.56858e+08	9.10298e+06	1.38011e+07	8.00934e+08	1.19222e+07	3.7474e+07	3.76417e+06	1.23281e+08
20 Gy	A2-30	1.50881e+07	2.9062e+08	1.17309e+07	2.25951e+09	3.51002e+07	1.76454e+08	8.1808e+06	1480741121	2.35948e+07	1.65331e+08	9.14963e+06	5.18452e+06	1.10737e+07	1.81075e+07	752430	5.39577e+06	2.9212e+08	3.77601e+08	1.48695e+06	1.42918e+08	4.57323e+07	1.21959e+07	2.10686e+07	1.38256e+07	7.84087e+07	3.76568e+06	4.79387e+08	108906412	5.01105e+07	1.55974e+06	1.03946e+06	1.74367e+07	9.63245e+06	4.92363e+06	1.14463e+07	0	4.03962e+08	5.9443e+08	2.90317e+07	10167403425	1.5605e+08	5.3315e+06	1.24995e+07	8.61436e+08	1.20206e+07	3.95682e+07	1.80408e+06	1.30819e+08
80 Gy	A2-36	2.08826e+06	2.35928e+06	1.05965e+07	2.77942e+09	3.67312e+07	3.47971e+07	0	7.91797e+07	39262.3	1.71744e+06	495038	1.93327e+06	885473	831303	0	461389	5.23693e+06	1.0582e+07	92080.5	1.99325e+06	4.02657e+06	212507	1.89762e+06	2.10949e+06	1.09842e+08	2.00678e+06	3.9517e+06	8.21918e+06	1.10538e+07	723543	2.79321e+06	0	8.84229e+06	3.97598e+06	1.45045e+06	0	3.15123e+06	6.95956e+08	139201	3.54486e+08	433740	1.5752e+06	220695	4.86462e+06	8.29679e+06	720970	269099	5.4792e+06
80 Gy	A2-37	1.73829e+07	2.60958e+08	7.93667e+06	2.61125e+09	4.41322e+07	2.83403e+08	1.41985e+07	1200588200	2.6384e+07	1.76868e+08	1.14338e+07	6.11206e+06	1.76647e+06	1.52262e+07	991567	3.5424e+06	2.90555e+08	5.41068e+08	1.36049e+06	1.7255e+08	5.17043e+07	1.85649e+07	1.66804e+07	3.12579e+07	1.37382e+08	3.99513e+06	3.26762e+08	1.31007e+08	1.26103e+08	1.23032e+06	4.7836e+06	2.50319e+07	7.03294e+06	6.63769e+06	5.97463e+07	141249	3.86902e+08	5.50826e+08	3.17065e+07	16740169240	1.66708e+08	6.73828e+06	1.51309e+07	1.00629e+09	1.69176e+07	4.87085e+07	2.03446e+06	1.86719e+08
80 Gy	A2-38	1.61651e+06	1.28873e+07	1.18457e+07	3.42363e+09	5.10793e+07	3.6242e+07	0	1.4894e+08	2.39105e+06	1.81857e+07	392107	1.48972e+06	957268	1.07888e+06	0	631723	3.37554e+07	4.05988e+07	67445	1.27152e+07	4.02619e+06	1.87395e+06	903096	543826	1.31089e+08	1.60443e+06	4.51349e+07	2.21592e+07	1.15685e+07	7.38269e+06	3.62591e+06	1.03032e+06	1.1988e+07	4.27967e+06	1.09454e+06	0	2.84383e+07	5.34743e+08	1.57864e+06	2.28113e+09	1.66676e+07	1.43803e+06	524690	3.7243e+07	1.25374e+07	2.27707e+06	240920	1.3267e+07
80 Gy	A2-39	1.7111e+07	2.03916e+08	1.16217e+07	3356051414	4.64185e+07	3.13888e+08	1.53789e+07	1387023300	2.94977e+07	1.92994e+08	8.87014e+06	4.13773e+07	1.15482e+06	9.38771e+06	987144	7.29232e+06	3.86044e+08	5.42931e+08	1.5469e+06	1.8128e+08	5.29054e+07	1.31452e+07	1.98812e+07	1.93446e+07	112039553	4.33282e+06	5.35087e+08	1.10795e+08	5.12006e+07	1.5489e+07	3.97771e+06	3.46508e+07	1.09412e+07	5.62257e+06	1.46189e+06	180307	5.41493e+08	6.69164e+08	3.96584e+07	16362912840	1.81576e+08	9.3828e+06	8.90175e+06	8.71791e+08	1.21867e+07	5.64611e+07	2.34731e+06	1.42148e+08
80 Gy	A2-40	2.30354e+07	9.58317e+07	257802	1.13357e+08	2.40413e+06	7.53754e+07	3.47522e+06	4.94823e+08	2.62344e+07	8.14584e+07	6.04916e+06	6.1391e+07	3.18772e+06	1.25601e+06	2.02645e+06	1.90228e+06	2.33433e+08	3.76278e+08	1.10692e+06	1.03256e+08	6.3042e+07	6.18553e+06	1.42953e+07	1.12492e+07	1.36205e+07	3.33592e+06	295244967	1.20076e+08	2.77183e+07	2.64095e+06	1.86659e+06	2.49254e+07	1.22713e+06	1.00027e+06	1.07259e+07	3.24539e+06	3.24003e+08	1.20061e+08	9.41262e+06	6.66952e+09	7.63944e+07	4.25562e+06	8.39536e+06	6.81517e+08	5.14648e+06	2.87966e+07	4.86163e+06	1.241e+08
CONT	A3-41	6.32644e+06	2.73888e+08	1.10014e+07	2.76659e+09	6.38042e+07	1.68739e+08	1.45694e+07	1761146489	2.79698e+07	1.74133e+08	1.2006e+07	1.00824e+06	6.03374e+06	3.26992e+07	784215	6.37592e+06	3.99844e+08	4.60538e+08	1.51665e+06	2.09748e+08	4.9019e+07	2.39452e+07	2.00132e+07	1.50377e+07	4.52985e+07	8.75099e+06	1.04087e+08	1.5857e+07	1.07145e+08	1.30248e+06	6.18853e+06	2.07529e+07	6.10122e+06	7.2345e+06	8.72411e+07	177651	3.8093e+08	4.52673e+08	3.71486e+07	1.08025e+10	1.63956e+08	7.32409e+06	1.21979e+07	8.33904e+08	1.38556e+07	6.0832e+07	1.6413e+06	2.27596e+08
CONT	A3-42	1.2433e+07	3.3479e+08	1.54836e+07	3.1378e+09	5.40034e+07	2.80563e+08	1.41812e+07	2181681117	2.42901e+07	2.24754e+08	1.04829e+06	2.12146e+06	6.26041e+06	3.41623e+06	773722	7.70077e+06	4.7588e+08	4.00641e+08	1.96731e+06	1.97019e+08	4.0662e+07	9.96618e+06	1.53954e+07	3.4376e+07	7.15442e+07	3.0585e+06	3.97919e+08	8.40153e+07	1.23989e+07	1.49963e+07	1.75816e+06	2.48388e+07	1.04319e+07	506306	8.30876e+06	0	4.69903e+08	683811030	3.3581e+07	17303803313	2.12357e+08	5.27237e+06	1.08157e+07	6.33633e+08	7.65474e+06	5.15115e+07	1.84764e+06	8.86036e+07
CONT	A3-43	1.39007e+07	3.34733e+08	1.44645e+07	2.32546e+09	3.34729e+07	2.06815e+08	9.57399e+06	1703102719	2.38125e+07	1.58049e+08	8.701e+06	7.08472e+06	2.49997e+06	2.24483e+07	599366	9.82759e+06	5.04276e+08	4.13927e+08	1.18392e+06	1.7898e+08	4.76668e+07	1.5728e+07	1.49574e+07	1.55187e+07	1.1612e+08	4.23692e+06	3.74425e+08	1.01013e+08	4.56176e+07	850059	1.94108e+06	1.83031e+07	9.43551e+06	2.17399e+06	2.94234e+06	0	4.50778e+08	6.22255e+08	4.15198e+07	15475572098	1.4584e+08	6.11895e+06	1.19649e+07	7.10567e+08	7.82137e+06	4.99797e+07	1.71645e+06	167372395
CONT	A3-44	1.69881e+07	1.76969e+08	9.14522e+06	1.61105e+09	2.4225e+07	1.49354e+08	9.07245e+06	1099234707	2.03769e+07	1.53487e+08	7.99628e+06	5.33002e+06	1.43015e+06	1.6669e+07	465410	7.56039e+06	3.70656e+08	3.24699e+08	963478	1.28558e+08	5.21709e+07	1.17808e+07	2.04681e+07	2.77765e+07	5.15835e+07	3.27231e+06	3.15564e+08	118393834	3.03924e+07	2.19713e+06	2.13077e+06	1.44723e+07	8.09005e+06	3.42712e+06	1.8004e+07	0	3.87354e+08	5.94771e+08	2.83355e+07	14298535499	1.43768e+08	5.18273e+06	1.2538e+07	7.66229e+08	1.06243e+07	4.11538e+07	1.70872e+06	1.49749e+08
CONT	A3-45	9.38655e+06	2.38025e+08	9.70749e+06	1.85116e+09	2.29412e+07	9.88304e+07	4.54572e+06	8.1646e+08	1.83544e+07	5.67688e+07	2.24587e+06	2.64406e+06	4.3079e+06	5.78427e+06	142867	7.02078e+06	3.16072e+08	3.76508e+08	987295	9.66659e+07	2.69953e+07	5.85113e+06	7.3323e+06	1.72985e+07	5.29116e+07	2.6882e+06	3.00642e+08	9.01014e+07	2.57279e+07	2.05531e+07	2.46768e+06	1.12714e+07	1.009e+07	1.88423e+06	3.07212e+07	0	3.33763e+08	8.00029e+08	1.77319e+07	10860754062	5.61031e+07	4.25053e+06	6.53916e+06	4.52608e+08	1.04561e+07	2.91181e+07	1.31096e+06	9.38556e+07
20 Gy	A3-46	1.36635e+07	3.74922e+08	1.22061e+07	2.48458e+09	3.75009e+07	2.33925e+08	9.13971e+06	1689846776	2.87008e+07	2.42193e+08	4.69149e+06	4.15405e+06	293440	1.60045e+07	778140	1.2868e+07	4.91618e+08	4.88014e+08	1.74285e+06	2.16923e+08	4.30565e+07	1.27429e+07	1.27681e+07	2.54015e+07	9.07881e+07	4.88898e+06	6.69345e+08	99821335	2.08948e+07	2.05027e+07	1.30743e+06	1.97554e+07	1.02816e+07	3.96902e+06	4.87538e+06	0	5.68325e+08	8.30207e+08	3.60135e+07	17334890126	2.28879e+08	7.96148e+06	7.2747e+06	8.71696e+08	6.52389e+06	4.88931e+07	2.18934e+06	1.16058e+08
20 Gy	A3-47	2.21786e+07	1.46018e+08	5.44517e+06	1310951651	2.50729e+07	2.45257e+08	7.6214e+06	1649770253	2.73613e+07	1.34409e+08	2.46439e+06	6.0278e+06	749083	5.15084e+06	0	5.1568e+06	1.9587e+08	1.80741e+08	1.07576e+06	1.18832e+08	6.32668e+07	8.29642e+06	3.40779e+07	2.28031e+07	2.62474e+07	7.01168e+06	2.92682e+08	1.28865e+08	1.96209e+07	2.5833e+06	1.52311e+06	9.25001e+06	3.9561e+06	1.22217e+06	1.23315e+07	1.97316e+06	229022127	2.78329e+08	1.36869e+07	7.87896e+09	1.26291e+08	9.07375e+06	7.12422e+06	6.75528e+08	1.43929e+07	2.73364e+07	3.2404e+06	1.34421e+08
20 Gy	A3-48	2.4195e+07	1.30711e+08	5.67903e+06	1.08686e+09	1.96831e+07	1.02908e+08	4.67591e+06	7.48152e+08	2.44033e+07	1.11998e+08	2.48261e+06	6.13207e+06	4.26352e+06	3.562e+06	0	4.05837e+06	1.32826e+08	1.64507e+08	587209	2.9741e+07	7.67251e+07	4.11654e+06	41452463	8.43888e+06	2.82874e+07	2.47413e+06	2.06943e+08	1.46352e+08	1.42705e+07	3.23211e+06	1.52583e+06	6.49421e+06	4.10183e+06	1.03355e+06	3.91921e+06	1.90493e+06	1.86115e+08	1.95519e+08	6.44784e+06	5.44503e+09	103919836	7.94926e+06	5.58967e+06	5.83816e+08	1.2333e+07	1.64878e+07	3.44483e+06	1.27779e+08
20 Gy	A3-49	1.50285e+07	3.20145e+08	1.05994e+07	2.19603e+09	3.71226e+07	2.51431e+08	1.21472e+07	2136214929	3.12093e+07	2.20233e+08	4.05569e+06	3.33227e+06	2.88503e+06	6.60876e+06	0	8.54487e+06	4.25275e+08	2.91854e+08	1.32969e+06	1.71658e+08	4.59362e+07	1.05062e+07	1.44627e+07	1.75544e+07	7.55089e+07	3.62787e+06	3.85644e+08	1.05334e+08	2.9808e+07	1.26747e+07	4.73783e+06	1.76334e+07	1.14916e+07	2.17984e+06	1.65965e+07	0	3.94385e+08	5.14752e+08	2.98604e+07	1.32011e+10	2.07739e+08	6.7151e+06	8.47802e+06	7.72515e+08	1.85498e+07	3.88379e+07	1.78022e+06	1.11468e+08
20 Gy	A3-50	1.3083e+07	2.63334e+08	9.79218e+06	2.41904e+09	3.31027e+07	2.58232e+08	1.32375e+07	2696357600	2.89785e+07	1.9269e+08	5.79083e+06	2.97253e+06	1.3025e+06	1.25847e+07	576427	1.05877e+07	5.32649e+08	4.85604e+08	1.61339e+06	2.10597e+08	3.98007e+07	1.45396e+07	1.25134e+07	1.97441e+07	2.40462e+08	4.95334e+06	6.61473e+08	9.37567e+07	3.12081e+07	2.15017e+07	2.14448e+06	1.74889e+07	1.15874e+07	2.57865e+06	1.89067e+07	0	4.6772e+08	8.06019e+08	3.31301e+07	16762716060	1.8057e+08	6.65317e+06	8.77975e+06	7.6907e+08	1.15965e+07	3.34522e+07	1.88048e+06	1.08606e+08
40 Gy	A3-51	1.37107e+07	1.64784e+08	1.20452e+07	2.88975e+09	4.7094e+07	2.5978e+08	1.41101e+07	1698622910	3.14863e+07	2.28842e+08	1.71658e+07	7.16814e+06	1.72288e+06	3.95699e+07	1.51784e+06	8.3485e+06	5.86273e+08	5.12277e+08	1.93021e+06	2.89733e+08	42090302	4.00219e+07	1.57137e+07	1.76826e+07	1.43555e+08	4.59382e+06	6.10074e+08	1.05072e+08	1.2331e+08	1.43914e+07	2.57925e+06	3.35869e+07	1.05522e+07	7.00233e+06	1.43162e+07	0	4.50305e+08	7.22625e+08	6.67038e+07	14597227168	2.15139e+08	1.44983e+07	1.28417e+07	1.21e+09	1.39601e+07	9.01221e+07	2.60637e+06	2.39103e+08
40 Gy	A3-52	1.21536e+07	2.02661e+08	1.56872e+07	1.94367e+09	5.78541e+07	1.98447e+08	1.24551e+07	9.04185e+08	2.72258e+07	1.39952e+08	5.64827e+06	6.10287e+06	5.21137e+06	2.40923e+07	7.6423e+06	7.61862e+06	4.73136e+08	5.80449e+08	1.70114e+06	2.38258e+08	3.99919e+07	3.14911e+07	1.2618e+07	2.57253e+07	1.59751e+08	4.33638e+06	4.98834e+08	8.35429e+07	7.20861e+07	1.3995e+07	2.75041e+06	2.65115e+07	1.59546e+07	598716	6.36499e+06	0	4.75948e+08	4.54296e+08	4.71863e+07	1.21565e+10	1.31563e+08	6.63339e+06	1.78706e+07	1.02601e+09	1.2163e+07	8.42315e+07	3.85247e+06	1.82197e+08
40 Gy	A3-53	1.15731e+07	3.9323e+08	1.29886e+07	2.69344e+09	4.78569e+07	2.75282e+08	1.41666e+07	1757747615	2.5403e+07	2.0064e+08	1.36915e+07	7.29275e+06	1.60502e+06	3.11389e+07	1.01079e+06	1.43892e+07	4.39271e+08	5.06183e+08	1.45676e+06	1.98205e+08	3.92315e+07	1.76202e+07	1.25216e+07	1.73348e+07	8.4177e+07	5.58404e+06	7.07273e+08	9.10426e+07	8.43914e+07	1.45742e+06	3.06231e+06	2.72181e+07	1.25544e+07	971218	7.59236e+06	0	5.48832e+08	7.81848e+08	6.59161e+07	16533309819	1.88804e+08	8.04589e+06	1.511e+07	1.09495e+09	9.22285e+06	6.32621e+07	1.86916e+06	1.64358e+08
40 Gy	A3-54	1.5061e+07	2.42305e+08	7.39604e+06	1.49442e+09	2.29695e+07	264884382	8.19432e+06	5.02504e+08	2.91459e+07	1.59137e+08	9.3761e+06	5.08658e+06	1.02178e+06	3.09036e+07	898636	9.92701e+06	3.4264e+08	3.64913e+08	1.26876e+06	1.71816e+08	5.48211e+07	1.83033e+07	1.60205e+07	1.02156e+07	7.16344e+07	4.60547e+06	5.66056e+08	1.24114e+08	4.91475e+07	3.17488e+06	2.19415e+06	1.87357e+07	9.6936e+06	3.38161e+06	5.12117e+07	0	1.92254e+08	568139778	3.4984e+07	14194279914	1.49021e+08	6.27428e+06	8.3636e+06	9.62521e+08	1.05402e+07	4.80444e+07	1.44426e+06	1.6276e+08
40 Gy	A3-55	1.26776e+07	3.06743e+08	1.05056e+07	2.04124e+09	3.13654e+07	1.71302e+08	7.29907e+06	1871899602	2.16903e+07	1.63853e+08	9.91795e+06	6.21028e+06	1781918	2.01655e+07	848426	5.63766e+06	4.31207e+08	3.7452e+08	1.18319e+06	1.85243e+08	3.95715e+07	1.4899e+07	1.40412e+07	1.21116e+07	7.79922e+07	3.95718e+06	5.4979e+08	9.38371e+07	6.81346e+07	1.53688e+06	2.2568e+06	2.14573e+07	1.09567e+07	3.3127e+06	2.62919e+07	0	3.70777e+08	7.07268e+08	5.13087e+07	1.17473e+10	1.54577e+08	4.19536e+06	1.00638e+07	1.02127e+09	1.45266e+07	5.17123e+07	1.22219e+06	1.29358e+08
80 Gy	A3-56	1.57466e+07	3.09256e+08	9.75147e+06	2.5453e+09	3.12877e+07	2.42337e+08	8.48867e+06	1897600017	2.45946e+07	1.65025e+08	6.25294e+06	3.70114e+06	4.84123e+06	1.44817e+07	1.6801e+06	9.91718e+06	5.42404e+08	5.09206e+08	1.51787e+06	2.73055e+08	4.94415e+07	1.41595e+07	1.71459e+07	4.0236e+07	8.72212e+07	3.63937e+06	4.48038e+08	1.07094e+08	4.15076e+07	1.64283e+07	1.87087e+06	1.88558e+07	9.95037e+06	1.86346e+06	5.39473e+06	0	3.21945e+08	4.22471e+08	2.98517e+07	8.42348e+09	154457070	3.91733e+06	6.48673e+06	8.6655e+08	1.08192e+07	3.70751e+07	1.59777e+06	1.23093e+08
80 Gy	A3-57	1.67917e+07	3.22931e+08	7.17717e+06	1.4337e+09	2.19355e+07	185528936	7.03913e+06	1435496645	2.64443e+07	1.65028e+08	9.73042e+06	6.10747e+06	3.85098e+06	1.73094e+07	1.50941e+06	1.18364e+07	3.7596e+08	4.55776e+08	1.67377e+06	1.90826e+08	5.03991e+07	1.87219e+07	2.38593e+07	2.77184e+07	87175784	4.39698e+06	4.44721e+08	1.19034e+08	6.44639e+07	1.31093e+07	3.02762e+06	2.10328e+07	8.5359e+06	4.8057e+06	3.52333e+07	21321.8	3.48688e+08	3.72048e+08	3.83113e+07	8.48945e+09	1.54704e+08	5.32344e+06	1.07218e+07	9.47084e+08	1.50887e+07	4.26326e+07	2.55641e+06	1.66464e+08
80 Gy	A3-58	1.45316e+07	2.88376e+08	9.22164e+06	2.37707e+09	3.64977e+07	2.13542e+08	8.75884e+06	9.39927e+08	3.01847e+07	1.75965e+08	1.09101e+07	4.84027e+06	252632	2.29255e+07	1.61966e+06	6.65518e+06	4.43248e+08	6.365e+08	1.38598e+06	2.04463e+08	4.36129e+07	1.99539e+07	1.66111e+07	1.9355e+07	1.39475e+08	4.65558e+06	6.84506e+08	1.06127e+08	1.4749e+08	1.89338e+07	3.76092e+06	2.4749e+07	1.1839e+07	6.53067e+06	3.08316e+07	0	3.56608e+08	7.1062e+08	4.59412e+07	14015924004	1.66402e+08	7.21621e+06	1.64779e+07	1.08849e+09	1.29497e+07	5.55186e+07	2.38779e+06	2.21898e+08
80 Gy	A3-59	1.52267e+07	2.74806e+08	8.84457e+06	1.74317e+09	2.48801e+07	1.60418e+08	5.32741e+06	1841931542	2.85098e+07	1.7297e+08	7.80956e+06	3.83843e+06	4.78351e+06	1.23942e+07	593729	7.14911e+06	3.71282e+08	503744409	1.46321e+06	1.95128e+08	4.79041e+07	1.34429e+07	1.85684e+07	1.91027e+07	6.07483e+07	3.47496e+06	6.4233e+08	108353974	3.39852e+07	1.25438e+06	1.72291e+06	3.12618e+07	12303232	3.56531e+06	3.73057e+07	95653.4	5.3866e+08	5.41485e+08	3.88766e+07	13586015949	162913003	5.30874e+06	1.09895e+07	1.02682e+09	1.72945e+07	5.60799e+07	2.18961e+06	1.07206e+08
80 Gy	A3-60	1.68581e+07	3.28759e+08	8.8041e+06	1.82092e+09	2.31474e+07	2.13953e+08	7.21717e+06	2112529689	2.87247e+07	2.45229e+08	3.92288e+06	2.60626e+06	1.35583e+06	7.16217e+06	0	9.3863e+06	5.18663e+08	8.89898e+08	1.56548e+06	2.73233e+08	4.87159e+07	1.12616e+07	2.11158e+07	2.1947e+07	2.29605e+08	5.42548e+06	7.37087e+08	1.20545e+08	2.82399e+07	2.16943e+07	1.37031e+06	2.98971e+07	1.19364e+07	675271	3.51182e+07	29714.2	6.13392e+08	7.71818e+08	2.84361e+07	14117814489	2.30677e+08	7.78015e+06	7.904e+06	9.69651e+08	1.04073e+07	3.73553e+07	3.32704e+06	1.21802e+08
[truncated: 129 more columns]
